# Supplementary material for: Bile acids as biomarkers in carbonized archaeological sediment: Insights from dung burning experiments
Source: PLoS One. 2025 Feb 21;20(2):e0312699. doi: 10.1371/journal.pone.0312699 (PMC11845037; doi:10.1371/journal.pone.0312699)
Supplement: S1 File — (XLSX) [file pone.0312699.s001.xlsx]

## Sheet: S1
	Bile acids as biomarkers in carbonized archaeological sediment: Insights from dung burning experiments
	Basira Mir-Makhamad1,2,3, Thomas Larsen1, Daniel Giddings Vassao1, Robert Spengler1,2, and Yiming Wang1,4
	Supplementary material 2. Recovery percentage
		Recovery percentage
	Bile Acids	1st extraction	2nd extraction	3rd extraction	4th extraction	5th extraction
	3-O-Cholanoic Acid	81.5029	11.3402	3.16905	3.16905	1.93621
	Lithocholic Acid	74.4834	11.576	5.31237	5.31237	4.28817
	Isolithocholic Acid	71.0166	5.80701	12.6561	12.6561	6.91854
	Lithocholic Acid-d4	81.5163	14.2425	1.84959	1.84959	0.864118
	3,7-diO-Cholanoic Acid	83.0193	10.8969	2.57602	2.57602	1.81835
	3,6-diO-Cholanoic Acid	80.8832	7.46158	3.73959	3.73959	1.85733
	3,12-diO-Cholanoic Acid	82.4936	11.8305	3.24849	3.24849	1.01385
	7a-OH-3-O-Cholanoic Acid	77.9951	11.1414	2.76659	2.76659	4.94269
	3a-OH-7-O-Cholanoic Acid	83.0253	6.94485	5.83626	5.83626	2.62648
	12a-OH-3-O-Cholanoic Acid	81.9084	11.6188	3.54687	3.54687	1.2763
	3a-OH-12-O-Cholanoic Acid	62.4706	7.33408	5.77405	5.77405	8.58596
	3a-OH-6-O-Cholanoic Acid	74.2494	10.7618	6.91705	6.91705	4.42143
	Chenodeoxycholic Acid	54.5587	7.59402	16.8796	16.8796	10.6407
	Ursodeoxycholic Acid	80.3078	4.2401	8.09722	8.09722	3.63023
	Deoxycholic Acid	82.2358	11.2937	3.12597	3.12597	1.67209
	Hyodeoxycholic Acid	57.5756	13.526	10.7176	10.7176	7.94604
	Isodeoxycholic Acid	62.5397	13.1015	8.10978	8.10978	4.57995
	Deoxycholic Acid-d4	86.4646	10.5883	2.28579	2.28579	0.107704
	Chenodeoxycholic Acid-d4	87.2732	11.2309	0.631926	0.631926	0.36236
	Dehydrocholic Acid	89.8696	5.61843	1.98577	1.98577	1.31594
	6,7-diO-Lithocholic Acid	67.5808	14.7399	8.74221	8.74221	3.56455
	7a12a-diOH-3-O-Cholanoic Acid	80.1352	12.6394	3.77738	3.77738	1.28472
	3a12a-diOH-7-O-Cholanoic Acid	83.3118	8.63718	4.17648	4.17648	1.77613
	3a,6a-diOH-7-O-Cholanoic Acid	67.6816	14.6599	10.4739	10.4739	2.39045
	3a,7a-diOH-12-O-Cholanoic Acid	59.1773	12.4864	12.1677	12.1677	7.85339
	Cholic Acid	80.1732	11.9599	3.68041	3.68041	2.12638
	Hyocholic Acid	47.185	21.8707	13.4882	13.4882	6.41644
	Cholic Acid-d4	85.4661	11.4589	2.43554	2.43554	0.128169
