# Supplementary material for: Bile acids as biomarkers in carbonized archaeological sediment: Insights from dung burning experiments
Source: PLoS One. 2025 Feb 21;20(2):e0312699. doi: 10.1371/journal.pone.0312699 (PMC11845037; doi:10.1371/journal.pone.0312699)
Supplement: S2 File — (XLSX) [file pone.0312699.s002.xlsx]

## Sheet: S1_file
	Bile acids as biomarkers in carbonized archaeological sediment: Insights from dung burning experiments
	Basira Mir-Makhamad1,2,3, Thomas Larsen1, Daniel Giddings Vassao1, Robert Spengler1,2, and Yiming Wang1,4
	Supplementary material 1. BA concentration
	LabID	SampleName	Time (minutes)	Temperature	TOC	3-O-CholanoicAcid	Lithocholic Acid	Isolithocholic Acid	Lithocholic Acid-d4	3,7-diO-Cholanoic Acid	3,6-diO-Cholanoic Acid	3,12-diO-Cholanoic Acid	7a-OH-3-O-Cholanoic Acid	3a-OH-7-O-Cholanoic Acid	12a-OH-3-O-Cholanoic Acid	3a-OH-12-O-Cholanoic Acid	3a-OH-6-O-Cholanoic Acid	Chenodeoxycholic Acid	Ursodeoxycholic Acid	Deoxycholic Acid	Hyodeoxycholic Acid	Isodeoxycholic Acid	Deoxycholic Acid-d4	Chenodeoxycholic Acid-d4	Dehydrocholic Acid	6,7-diO-Lithocholic Acid	7a12a-diOH-3-O-Cholanoic Acid	3a12a-diOH-7-O-Cholanoic Acid	3a,6a-diOH-7-O-Cholanoic Acid	3a,7a-diOH-12-O-Cholanoic Acid	Cholic Acid	Hyocholic Acid	Cholic Acid-d4
Open-fire burning	BLG000238	S1-SSP1-T15	15	740	76.6233	0	0	0	64.581	0	0	0	0	0	0	0	0	0	0	0.0207551	0	0	77.4557	72.233	0	0	0	0	0	0	0.153691	0	45.6018
	BLG000239	S1-SSP1-T30	30	570	76.8687	0	0.183202	0	157.693	0	0	0	0	0	0.0354253	0	0	0	0	0.0216256	0	0	109.785	144.985	0	0	0	0	0	0	0.0562515	0	81.2189
	BLG000240	S1-SSP1-T45	45	230	76.6923	0	0.24289	0	157.622	0	0	0	0	0	0.130192	0	0	0	0	0.0418065	0	0	108.57	142.51	0	0	0	0	0	0	0.219314	0	80.5117
	BLG000242	S1-SSP1b-T45	45	139	76.8381	0	1.56858	0	166.216	0	0	0	0	0	0.284835	0	0	0	0	0.924772	0	0	118.642	163.87	8.12486	0	0	0	0	0	0.564189	0	83.2705
	BLG000248	S1-SSP3-T15	15	442	76.7	0	0	0	171.3	0	0	0	0	0	0.10447	0	0	0	0	0.0602191	0	0	113.774	161.703	0	0	0	0	0	0	0.254041	0	89.4006
	BLG000249	S1-SSP3-T30	30	457	76.8074	0	0.279838	0	179.358	0	0	0	0	0	0.197674	0	0	0	0	0.0578053	0	0	116.523	165.602	0	0	0	0	0	0	0.296273	0	90.671
	BLG000250	S1-SSP3-T45	45	466	76.7383	0	0.152983	0	128.59	0	0	0	0	0	0	0	0	0	0	0.0374943	0	0	103.691	124.486	0	0	0	0	0	0	0.207447	0	75.186
	BLG000252	S1-SSP3b-T45	45	77	76.7077	0	1.73904	0	175.807	0.448669	0	0	0	0	0.903958	0	0	0	0	1.61345	0	0	120.238	168.716	6.22574	0	0	0	0	0	0.616631	0	84.3595
Muffle furnace burning	BLG000246a	S1-SSP7a-T60	60	449	76.631	0	0.669962	0	201.336	0	0	0	0	0	0.293767	0	0	0	0	0.0764691	0	0	121.977	185.688	0	0	0	0	0	0	0.400205	0	96.1606
	BLG000246b	S1-SSP7b-T60	60	449	76.723	0	0.3004	0	201.44	0	0	0	0	0	0.198662	0	0	0	0	0.0773292	0	0	120.945	183.279	0	0	0	0	0	0	0.353478	0	95.1305
	BLG000246c	S1-SSP7c-T60	60	449	76.7614	0	0	0	198.854	0	0	0	0	0	1.31343	0	0	0	0	0.0269185	0	0	120.896	181.595	0	0	0	0	0	0	0.367914	0	96.1458
	BLG000245a	S1-SSP6a-T60	60	341	76.7383	0	2.2595	0	202.022	0.994804	0	0	0	0	0.173464	0	0	0	0	0.281754	0	0	127.145	196.728	0	0	0	0	0	0	0.501291	0	91.455
	BLG000245b	S1-SSP6b-T60	60	341	76.7077	0	1.01746	0	158.631	0.806477	0	0	0	0	0.302245	0	0	0	0	0.307745	0	0	117.959	158.977	0	0	0	0	0	0	0.445723	0	80.3077
	BLG000245c	S1-SSP6c-T60	60	341	76.7537	0	2.13861	0	181.074	0.529923	0	0	0	0	0.243458	3.83573	0	0	0	0.271896	0	0	120.725	179.696	0	0	0	0	0	0	0.427153	0	87.1858
	BLG000244a	S1-SSP5a-T60	60	233	76.677	0	0.770959	0	157.994	0	0	0	0	0	0.50702	0	0	0	0	1.19678	0	0	116.419	163.115	0	0	0	0	0	0	0.846136	0	74.1792
	BLG000244b	S1-SSP5b-T60	60	233	76.7153	0	1.21288	0	166.928	0	0	0	0	0	1.24724	4.75735	0	0	0	2.7231	0	0	118.758	173.125	0	0	0	0	0	0	0.963273	0	83.2957
	BLG000244c	S1-SSP5c-T60	60	233	76.631	0	1.45323	0	154.914	0	0	0	0	0	0.63212	3.97584	0	0	0	2.12536	0	0	115.313	160.527	3.67872	0	0	0	0	0	1.17588	0	77.5927
	BLG000243a	S1-SSP4a-T60	60	125	76.6386	0	2.48304	0	166.484	0.361452	0	1.4188	0	0	2.28788	0	0	0	0	2.44279	0	0	115.943	158.054	11.1247	0	0	0	0	0	0.688484	0	85.1611
	BLG000243b	S1-SSP4b-T60	60	125	76.7153	0	1.76672	0	176.764	0	0	1.54475	0	0	0.71437	0	0	0	0	2.24978	0	0	117.42	171.354	10.8923	0	0	0	0	0	1.27604	0	86.9676
	BLG000243c	S1-SSP4c-T60	60	125	76.6923	0	0.723341	0	187.218	0	0	0	0	0	0.17687	0	0	0	0	0.349515	0	0	120.758	186.261	7.76896	0	0	0	0	0	0.486109	0	92.8852
Control	BLG000241	S1-SSP8a-T0	0	0	76.631	0	4.27674	0	157.418	0.926591	0	5.36476	0	0	2.65206	0	0	0	0	8.951	0	0	115.43	157.16	8.58858	0	0	0	0	0	1.17051	0	76.7776
	BLG000251	S1-SSp8b-T0	0	0	76.7	0	1.6456	0	173.133	0	0	2.27135	0	0	0.963759	0	0	0	0	1.94793	0	0	121.022	174.786	7.57671	0	0	0	0	0	0.60376	0	87.6106
